# Supplementary material for: Decadal patterns of disaster damage and recovery-to-damage dynamics in South Korea (2015–2024) with a context-sensitive comparison to Japan
Source: PLoS One. 2026 Jun 5;21(6):e0343670. doi: 10.1371/journal.pone.0343670 (PMC13240897; doi:10.1371/journal.pone.0343670)
Supplement: S1 File — This CSV file contains annual total disaster damage, total recovery expenditure, and recovery-to-damage ratio (RDR) values for South Korea from 2015 to 2024. (CSV) [file pone.0343670.s001.csv]

year	total_damage_million_krw	total_recovery_million_krw	RDR
2015	63724.288	76244.922	1.1964813478967393
2016	577724.948	1181214.6	2.0445968346861148
2017	374604.542	999344.43	2.667731748965286
2018	282568.382	886539.636	3.1374339539517204
2019	432451.748	2697518.966	6.237733986451594
2020	2636354.744	8323095.074	3.157046711161417
2021	132107.308	594643.556	4.5012162082660865
2022	1185312.442	3329620.792	2.809065925589938
2023	1916441.838	4129980.412	2.1550251774455367
2024	1821426.15	2475807.412	1.3592686214590695
