# Supplementary material for: Decadal patterns of disaster damage and recovery-to-damage dynamics in South Korea (2015–2024) with a context-sensitive comparison to Japan
Source: PLoS One. 2026 Jun 5;21(6):e0343670. doi: 10.1371/journal.pone.0343670 (PMC13240897; doi:10.1371/journal.pone.0343670)
Supplement: S2 File — This CSV file contains year-by-hazard RDR values used to generate Fig 2. (CSV) [file pone.0343670.s002.csv]

hazard_type	damage	recovery	year	RDR
Heavy rain	826184.0	1621042.0	2015	1.9620835068217248
Heavy snow	0.0	5185500.0	2015
Strong wind	1738527.0	2903712.0	2015	1.670213922475751
Typhoon	11136443.0	28412207.0	2015	2.5512820386186146
Earthquake	11016933.0	14514719.0	2016	1.317491810107223
Heavy rain	12477139.0	36808949.0	2016	2.9501113195901723
Heavy snow	1254698.0	14111490.0	2016	11.24692156997142
Strong wind	0.0	20265391.0	2016
Typhoon	191874388.0	504906751.0	2016	2.631444229023417
Earthquake	84721816.0	0.0	2017	0.0
Heavy rain	93447145.0	0.0	2017	0.0
Heavy snow	0.0	0.0	2017
Strong wind	0.0	0.0	2017
Typhoon	0.0	0.0	2017
Heavy rain	50924027.0	0.0	2018	0.0
Heavy snow	0.0	0.0	2018
Others	0.0	0.0	2018
Strong wind	0.0	0.0	2018
Typhoon	49714347.0	0.0	2018	0.0
Heavy rain	1296213.0	0.0	2019	0.0
Heavy snow	0.0	0.0	2019
Strong wind	0.0	0.0	2019
Typhoon	168932368.0	0.0	2019	0.0
Heavy rain	1060601134.0	3552279860.0	2020	3.349307997251302
Others	0.0	140081.0	2020
Strong wind	0.0	106732.0	2020
Typhoon	208751224.0	609020864.0	2020	2.9174481103880856
Heavy rain	39364621.0	0.0	2021	0.0
Heavy snow	72561.0	0.0	2021	0.0
Others	0.0	0.0	2021
Strong wind	182000.0	0.0	2021	0.0
Typhoon	20834490.0	0.0	2021	0.0
Heavy rain	329636668.0	0.0	2022	0.0
Heavy snow	64858.0	0.0	2022	0.0
Others	0.0	0.0	2022
Strong wind	26000.0	0.0	2022	0.0
Typhoon	237572577.0	0.0	2022	0.0
Heavy rain	722202251.0	0.0	2023	0.0
Heavy snow	439795.0	0.0	2023	0.0
Others	0.0	0.0	2023
Strong wind	0.0	0.0	2023
Typhoon	53196586.0	0.0	2023	0.0
Earthquake	694100.0	0.0	2024	0.0
Heavy rain	394614678.0	0.0	2024	0.0
Heavy snow	14976675.0	0.0	2024	0.0
Others	0.0	0.0	2024
Strong wind	0.0	0.0	2024
Typhoon	98628.0	0.0	2024	0.0
