# Supplementary material for: Decadal patterns of disaster damage and recovery-to-damage dynamics in South Korea (2015–2024) with a context-sensitive comparison to Japan
Source: PLoS One. 2026 Jun 5;21(6):e0343670. doi: 10.1371/journal.pone.0343670 (PMC13240897; doi:10.1371/journal.pone.0343670)
Supplement: S3 File — This CSV file contains region-level cumulative disaster damage, cumulative recovery expenditure, and RDR values used to generate Fig 3. (CSV) [file pone.0343670.s003.csv]

region	cumulative_damage_million_krw	cumulative_recovery_million_krw	RDR
전라남도	410094.559	1595653.329	3.890940013666458
제주특별자치도	42895.328	147669.833	3.442562159683218
충청남도	595404.467	1812284.931	3.0437879314734806
전북특별자치도	313570.125	912301.717	2.9094025363545075
강원특별자치도	346721.283	994422.706	2.8680751795672146
경상북도	1040084.473	2965117.43	2.8508428949501297
경상남도	287372.927	797629.986	2.7755919610339634
충청북도	543053.964	1443102.603	2.657383425342237
세종특별자치시	29069.333	75502.554	2.59732667412768
울산광역시	88279.689	186330.894	2.1106881561397435
서울특별시	74885.089	154048.093	2.057126392678788
부산광역시	92287.276	170652.458	1.849143949161529
대구광역시	14324.1	25569.516	1.7850696378830082
광주광역시	42302.243	73495.776	1.7373966671223555
대전광역시	30275.32	38501.149	1.2717008110896928
경기도	742686.509	934273.734	1.2579651342502036
인천광역시	18051.51	20448.191	1.1327690038118696
