# Supplementary material for: Decadal patterns of disaster damage and recovery-to-damage dynamics in South Korea (2015–2024) with a context-sensitive comparison to Japan
Source: PLoS One. 2026 Jun 5;21(6):e0343670. doi: 10.1371/journal.pone.0343670 (PMC13240897; doi:10.1371/journal.pone.0343670)
Supplement: S4 File — This CSV file contains annual disaster-related fatalities for Japan from 2015 to 2023 and was used in Figs 5 and 6. (CSV) [file pone.0343670.s004.csv]

year	disaster_related_fatalities
2015	64
2016	293
2017	127
2018	444
2019	155
2020	119
2021	148
2022	152
2023	77
