# Supplementary material for: Decadal patterns of disaster damage and recovery-to-damage dynamics in South Korea (2015–2024) with a context-sensitive comparison to Japan
Source: PLoS One. 2026 Jun 5;21(6):e0343670. doi: 10.1371/journal.pone.0343670 (PMC13240897; doi:10.1371/journal.pone.0343670)
Supplement: S5 File — This CSV file combines South Korea RDR values, Japan disaster-related fatalities, and normalized values used for Figs 5 and 6. (CSV) [file pone.0343670.s005.csv]

year	korea_RDR	disaster_related_fatalities	korea_RDR_normalized	japan_fatalities_normalized
2015	1.1964813478967393	64	0.38587415113578505	0.3647878404053198
2016	2.0445968346861148	293	0.6593977159663231	1.6700443318556046
2017	2.667731748965286	127	0.8603633695581894	0.7238758708043065
2018	3.1374339539517204	444	1.0118458309892464	2.530715642811906
2019	6.237733986451594	155	2.0117156955802176	0.8834705509816339
2020	3.157046711161417	119	1.0181710913479036	0.6782773907536415
2021	4.5012162082660865	148	1.4516757712074373	0.8435718809373021
2022	2.809065925589938	152	0.9059446947726459	0.8663711209626345
2023	2.1550251774455367	77	0.695011679442251	0.43888537048765036
