# Supplementary material for: Decadal patterns of disaster damage and recovery-to-damage dynamics in South Korea (2015–2024) with a context-sensitive comparison to Japan
Source: PLoS One. 2026 Jun 5;21(6):e0343670. doi: 10.1371/journal.pone.0343670 (PMC13240897; doi:10.1371/journal.pone.0343670)
Supplement: S6 File — This CSV file includes Spearman correlation, regression, sensitivity analysis, and Kruskal–Wallis test outputs. (CSV) [file pone.0343670.s006.csv]

analysis	metric	value
Spearman correlation (damage vs recovery, Korea annual 2015-2024)	rho	0.939
Spearman correlation (damage vs recovery, Korea annual 2015-2024)	p_value	5e-05
Log-log regression (damage -> recovery, Korea annual 2015-2024)	beta_log_damage	0.9915
Log-log regression (damage -> recovery, Korea annual 2015-2024)	p_value	0.000135
Log-log regression (damage -> recovery, Korea annual 2015-2024)	R_squared	0.853
Sensitivity: remove 2020, Spearman	rho	0.917
Sensitivity: remove 2020, Spearman	p_value	0.00051
Sensitivity: remove 2020, regression	beta_log_damage	0.9583
Sensitivity: remove 2020, regression	p_value	0.000844
Sensitivity: remove 2020, regression	R_squared	0.816
Kruskal-Wallis across hazard types	H_statistic	0.166
Kruskal-Wallis across hazard types	p_value	0.997
Kruskal-Wallis excluding heavy snow 2016	H_statistic	1.772
Kruskal-Wallis excluding heavy snow 2016	p_value	0.778
