# Supplementary material for: Decadal patterns of disaster damage and recovery-to-damage dynamics in South Korea (2015–2024) with a context-sensitive comparison to Japan
Source: PLoS One. 2026 Jun 5;21(6):e0343670. doi: 10.1371/journal.pone.0343670 (PMC13240897; doi:10.1371/journal.pone.0343670)
Supplement: S7 File — This Python script contains the code used to reproduce the main statistical analyses reported in the manuscript. (PY) [file pone.0343670.s007.py]

import pandas as pd
import numpy as np
from scipy.stats import spearmanr, kruskal
import statsmodels.api as sm

annual = pd.read_csv("korea_annual_damage_recovery_2015_2024.csv")
hazard = pd.read_csv("korea_hazard_rdr_2015_2024.csv")
japan = pd.read_csv("japan_disaster_related_fatalities_2015_2023.csv")

# Spearman correlation
rho, p = spearmanr(annual["total_damage_million_krw"], annual["total_recovery_million_krw"])
print("Spearman:", rho, p)

# Log-log regression
annual["log_damage"] = np.log(annual["total_damage_million_krw"])
annual["log_recovery"] = np.log(annual["total_recovery_million_krw"])
X = sm.add_constant(annual["log_damage"])
model = sm.OLS(annual["log_recovery"], X).fit()
print(model.summary())

# Sensitivity analysis excluding 2020
annual_no2020 = annual[annual["year"] != 2020].copy()
rho2, p2 = spearmanr(annual_no2020["total_damage_million_krw"], annual_no2020["total_recovery_million_krw"])
print("Sensitivity Spearman:", rho2, p2)
X2 = sm.add_constant(np.log(annual_no2020["total_damage_million_krw"]))
model2 = sm.OLS(np.log(annual_no2020["total_recovery_million_krw"]), X2).fit()
print(model2.summary())

# Kruskal-Wallis across hazard types
hazard_col = "hazard_type" if "hazard_type" in hazard.columns else "hazard"
rdr_col = "RDR" if "RDR" in hazard.columns else [c for c in hazard.columns if c.lower() == "rdr"][0]
groups = [g[rdr_col].dropna().values for _, g in hazard.groupby(hazard_col) if g[rdr_col].notna().sum() > 0]
H, p_kw = kruskal(*groups)
print("Kruskal-Wallis:", H, p_kw)

# Sensitivity excluding heavy snow 2016
if hazard_col in hazard.columns and "year" in hazard.columns:
    hazard_sens = hazard[~((hazard[hazard_col].astype(str).str.lower() == "heavy snow") & (hazard["year"] == 2016))].copy()
    groups_sens = [g[rdr_col].dropna().values for _, g in hazard_sens.groupby(hazard_col) if g[rdr_col].notna().sum() > 0]
    H2, p_kw2 = kruskal(*groups_sens)
    print("Kruskal-Wallis sensitivity:", H2, p_kw2)
